# Supplementary material for: Gut Fungal Microbiota Alterations in Pulmonary Arterial Hypertensive Rats
Source: Biomedicines. 2024 Jan 27;12(2):298. doi: 10.3390/biomedicines12020298 (PMC10886911; doi:10.3390/biomedicines12020298)
Supplement: Supplementary file 1 [file biomedicines-12-00298-s001.zip]

Archive with 1 entries (1 files):
- biomedicines-2781858-supplementary.pdf
